# Supplementary material for: Functional Diversity of Microbial Communities in the Soybean (Glycine max L.) Rhizosphere from Free State, South Africa
Source: Int J Mol Sci. 2022 Aug 20;23(16):9422. doi: 10.3390/ijms23169422 (PMC9409019; doi:10.3390/ijms23169422)
Supplement: Supplementary file 1 [file ijms-23-09422-s001.zip]

Archive with 1 entries (1 files):
- ijms-1829058-supplementary.pdf
